# Supplementary material for: Shaofu Zhuyu Decoction for Treating Endometriosis: A Systematic Review and Meta-Analysis
Source: Pharmaceuticals (Basel). 2025 Aug 29;18(9):1296. doi: 10.3390/ph18091296 (PMC12472636; doi:10.3390/ph18091296)
Supplement: Supplementary file 1 [file pharmaceuticals-18-01296-s001.zip]

Archive with 3 entries (2 files):
- pharmaceuticals-3824353-supplementary/
- pharmaceuticals-3824353-supplementary/Additional File S1. PRISMA checklist.pdf
- pharmaceuticals-3824353-supplementary/Additional File S2. Search terms used in each database.pdf
